# Supplementary material for: Novel Role of CETP in Macrophages: Reduction of Mitochondrial Oxidants Production and Modulation of Cell Immune-Metabolic Profile
Source: Antioxidants (Basel). 2022 Aug 31;11(9):1734. doi: 10.3390/antiox11091734 (PMC9495589; doi:10.3390/antiox11091734)
Supplement: Supplementary file 1 [file antioxidants-11-01734-s001.zip]

Archive with 1 entries (1 files):
- antioxidants-1896304-supplementary.pdf
